# Supplementary material for: Intercellular mitochondrial transfer and trans-mitophagy in response to protein import dysfunction
Source: J Cell Biol. 2026 Jul 7;225(9):e202511211. doi: 10.1083/jcb.202511211 (PMC13340441; doi:10.1083/jcb.202511211)
Supplement: Table S1 — shows primer sequences. [file jcb_202511211_tables1.xlsx]

## Sheet: Sheet1
Description	Sequence
Fwd primer for amplification of su9-Hyper7 from Addgene plasmid #136470 for insertion into pLVX	GATCCCATCGATTCGAATTC
Rev primer for amplification of su9-Hyper7 from Addgene plasmid #136470 for insertion into pLVX	CTATAGTTCTAGAGGCTCGA
Fwd primer for amplification of su9-mScarlet from su9-mScarlet-DHFR for insertion into pLVX	ATAGGTGAATTCATGGCCAGTAC
Rev primer for amplification of su9-mScarlet from su9-mScarlet-DHFR for insertion into pLVX	ATCAATTCTAGATTATTTGTAGAGCTCATCCATGC
Fwd primer for amplification of su9-EGFP from su9-EGFP-DHFR for insertion into pLVX	ACTTAAGAATTCGGATCTACTAGTCGCCACC
Rev primer for amplification of su9-EGFP from su9-EGFP-DHFR for insertion into pLVX	ATCAATTCTAGATTCGCTTCCACCGGACTTGTAC
Fwd primer for su9-mTagBFP2-DHFR gene strand amplification	GAATTCCGCCACCATGGCCTCCAC
Rev primer for su9-mTagBFP2-DHFR gene strand amplification	TCTAGATTAGGATATTTTTTTGAACAGCCTCCAACCG
Fwd primer for amplification of su9-mTagBFP2-DHFR for insertion into pLVX	GATCTATTTCCGGTGACCATGAGCGAGCTGATT
Rev primer for amplification of su9-mTagBFP2-DHFR for insertion into pLVX	AACTAGTCTCGAGGGGCCGCTCTAGATTAGGA
Fwd primer for amplification of su9-mTagBFP2 from su9-mTagBFP2-DHFR for insertion into pLVX	GAATTCCGCCACCATGGCCTCCAC
Rev primer for amplification of su9-mTagBFP2 from su9-mTagBFP2-DHFR for insertion into pLVX	ATCAATTCTAGATTTCAGGAATTAAGCTTGTGCCC
