# Supplementary material for: Intercellular mitochondrial transfer and trans-mitophagy in response to protein import dysfunction
Source: J Cell Biol. 2026 Jul 7;225(9):e202511211. doi: 10.1083/jcb.202511211 (PMC13340441; doi:10.1083/jcb.202511211)
Supplement: Table S2 — shows siRNA sequences. [file jcb_202511211_tables2.xlsx]

## Sheet: Sheet1
Name	Catalog Number	Target Sequences
ON-TARGETplus 2.0 Non-targeting Pool	D2-001810-10-05	UGGUUUACAUGUCGACUAA, UGGUUUACAUGUUGUGUGA, UGGUUUACAUGUUUUCUGA, UGGUUUACAUGUUUUCCUA
ON-TARGETplus 2.0 Human TIMM23 (100287932) siRNA - SMARTpool	L2-190121-01-0005	UUAGUGAGUUGAAGCCAAA, CCUCUAUGCACUAUAUAAU, AUAAGACAGUUUGGAGUUA, AUUAGUGAGUUGAAGCCAA
ON-TARGETplus 2.0 Human TOMM40 (10452) siRNA - SMARTpool	L2-012732-01-0005	GGGAAAUACACAUUGAACA, GCACAAUCGGGGAGUCCAA, GCAGGUGGGUGUGGAGUUU, CGGGCAUGCACGCAACAUA
